# Supplementary material for: Blood–Brain Barrier Dysfunction and Aβ42/40 Ratio Dose-Dependent Modulation with the ApoE Genotype within the ATN Framework
Source: Int J Mol Sci. 2023 Jul 29;24(15):12151. doi: 10.3390/ijms241512151 (PMC10418506; doi:10.3390/ijms241512151)
Supplement: Supplementary file 1 [file ijms-24-12151-s001.zip]

Archive with 1 entries (1 files):
- ijms-2469192-supplementary.pdf
